# Supplementary material for: Thermosensitive hydrogel releasing nitric oxide donor and anti-CTLA-4 micelles for anti-tumor immunotherapy
Source: Nat Commun. 2022 Mar 18;13:1479. doi: 10.1038/s41467-022-29121-x (PMC8933465; doi:10.1038/s41467-022-29121-x)
Supplement: Supplementary file 3 — Source data [file 41467_2022_29121_MOESM3_ESM.xlsx]

## Sheet: Fig 1b
	Graph	Control					GSNO
	Left	1700	1301.06	1256.95	1387.99	1530.87	2551.27	2282.02	2424.78	1706.09
	Right	0.17	0.18	0.16	0.17	0.14	0.24	0.23	0.22	0.18
	# In left graph, the presence of decimal numbers is because of considering volumes of samples profiled in flow vs. total volumes of samples

## Sheet: Fig 1c
	Graph	Control					GSNO
	Left	1600	1301.06	1178.39	1387.99	1530.87	2338.66	2182.8	2424.78	1611.3
	Right	0.16	0.18	0.15	0.17	0.14	0.22	0.22	0.22	0.17
	# In left graph, the presence of decimal numbers is because of considering volumes of samples profiled in flow vs. total volumes of samples

## Sheet: Fig 1d
	Graph	Control					GSNO
	Left	1600	1228.78	1178.39	1387.99	1530.87	2338.66	2182.8	2314.57	1611.3
	Right	0.16	0.17	0.15	0.17	0.14	0.22	0.22	0.21	0.17
	# In left graph, the presence of decimal numbers is because of considering volumes of samples profiled in flow vs. total volumes of samples

## Sheet: Fig 1e
	Graph	Control					GSNO
	Left	870	795.094	785.591	816.465	524.87	1009.88	1389.06	1322.61	890.957
	Right	0.087	0.11	0.1	0.1	0.048	0.095	0.14	0.12	0.094
	# In left graph, the presence of decimal numbers is because of considering volumes of samples profiled in flow vs. total volumes of samples

## Sheet: Fig 1f
	Graph	Control					GSNO
	Left	1100	1084.22	1021.27	898.112	645.152	1275.63	1488.27	1543.04	947.826
	Right	0.11	0.15	0.13	0.11	0.059	0.12	0.15	0.14	0.1
	# In left graph, the presence of decimal numbers is because of considering volumes of samples profiled in flow vs. total volumes of samples

## Sheet: Fig 1g
	Graph	Control					GSNO
	Left	310	390.319	267.101	269.434	317.109	414.581	585.388	628.239	360.174
	Right	0.031	0.054	0.034	0.033	0.029	0.039	0.059	0.057	0.038
	# In left graph, the presence of decimal numbers is because of considering volumes of samples profiled in flow vs. total volumes of samples

## Sheet: Fig 1h
	Graph	Control					GSNO
	Left	340	390.319	298.525	285.763	360.848	499.623	654.841	628.239	445.478
	Right	0.034	0.054	0.038	0.035	0.033	0.047	0.066	0.057	0.047
	# In left graph, the presence of decimal numbers is because of considering volumes of samples profiled in flow vs. total volumes of samples

## Sheet: Fig 1i
	Graph	Control					GSNO
	Left	758.7	622.342	835.398	914.441	959.199	1718.7	1428.05	1774.94	1129.15
	Right	0.076	0.085	0.11	0.11	0.087	0.16	0.14	0.16	0.12
	# In left graph, the presence of decimal numbers is because of considering volumes of samples profiled in flow vs. total volumes of samples

## Sheet: Fig 1j
	Graph	Control					GSNO
	Left	928.8	821.116	1145	979.758	1222.51	1961.29	1618.25	2175.69	1545.15
	Right	0.092	0.11	0.14	0.12	0.11	0.18	0.17	0.2	0.16
	# In left graph, the presence of decimal numbers is because of considering volumes of samples profiled in flow vs. total volumes of samples

## Sheet: Fig 2b
		Tumor size (mm3)
		Control						GSNO
	0	0	0	0	0	0	0	0	0	0	0	0	0
	3	0	4.7685	8.64	6.859	8.2	11.5625	0.51	0.798	0.943	0.39	0.779	0.968
	6	34.992	18.9225	36.288	29.4	24.5055	44.1	23.8	31.416	25.116	21.06	18.06	24
	8	74.0015	60.016	111.328	75	64.538	123.008	83.49	80.668	69.6	89.01	53.352	85.436
	10	117.6	98.315	179.562	153.6	107.388	189.216	155.76	173.85	130.845	162.4	106.128	166.32
	11	191.896	145.119	144	211.722	142.228	225.108	225.492	283.5	204.723	184.26	122.36	236.447
	12	273.8	204.723	241.056	242.592	199.119	219.04	294.196	370.656	233.1	223.938	151.372	319.2
	13	377.496		349.272	308.367	298.526	314.288	399.168	468.35	373.491	332.12	285.12	474.672
	14	412.51		397.373	367.096	437.382	368.55	479.536	748.8	510.055	417.15	419.166
	15	634.644		442.786	455.054	583.495	460.275	690.46	782.136	720.8		467.712
	16	746.496				668.542	530.604		861.84	815.36		707.444
	17	896.63				903.474	622.913			941.28		832.32
	18					1029.6				1045		1009.99
	19									1204.16		1226.36
	20									1399.44
	21									1708.8
	# Mean±SEM graphs are shown until at least 3 mice are alive.

[truncated: 192 more sheets: Fig 2c, Fig 2d, Fig 2e, Fig 2g, Fig 2h, Fig 2i, Fig 2j, Fig 3b, Fig 3c, Fig 3d, Fig 3e, Fig 3f, Fig 3g, Fig 3h, Fig 3i, Fig 4a, Fig 4c, Fig 4d, Fig 4e, Fig 4f …]
